# Supplementary material for: Association Between Dietary Adherence and Cognitive Function Among Rural Older Patients with Cardiometabolic Multimorbidity: The Moderating Role of Health Management
Source: Nutrients. 2025 Dec 6;17(24):3820. doi: 10.3390/nu17243820 (PMC12735681; doi:10.3390/nu17243820)
Supplement: Supplementary file 1 [file nutrients-17-03820-s001.zip]

Archive with 1 entries (1 files):
- nutrients-3984295-supplementary.pdf
